# Supplementary material for: Identification of an Immune-Related Prognostic Gene CLEC5A Based on Immune Microenvironment and Risk Modeling of Ovarian Cancer
Source: Front Cell Dev Biol. 2021 Oct 12;9:746932. doi: 10.3389/fcell.2021.746932 (PMC8547616; doi:10.3389/fcell.2021.746932)
Supplement: Supplementary file 2 [file Table_2.XLSX]

## Sheet: Table S1
Supplementary Table 1. Clinical information of patients in TCGA-OV and ICGC OV-AU datasets.
Parameter	subtype	TCGA-OV patients	ICGC OV-AU patients
Total		379	93
Age	>=60	163	43
	<60	176	50
Stage	I	1	-
	II	18	-
	III	268	79
	IV	52	14
OS times(months)	<12	60	11
	>=12	279	82
Notes: TCGA, The Cancer Genome Atlas; ICGC, International Cancer Genome Consortium; OS, Overall survival.

## Sheet: Table S2
Supplementary Table 2. Detail clinical information of each patient with OC in TCGA-OV dataset.
Samples	Time (Months)	Event	Age	Stage
TCGA-04-1331-01	43.89	Deceased	78	III
TCGA-04-1332-01	40.97	Deceased	70	III
TCGA-04-1338-01	46.58	Alive	78	III
TCGA-04-1343-01	11.86	Deceased	72	IV
TCGA-04-1347-01	63.04	Alive	81	IV
TCGA-04-1350-01	63.93	Deceased	46	III
TCGA-04-1356-01	49.24	Deceased	62	II
TCGA-04-1361-01	32.49	Alive	57	III
TCGA-04-1362-01	44.28	Deceased	59	II
TCGA-04-1364-01	33.64	Deceased	61	III
TCGA-04-1365-01	76.51	Alive	87	III
TCGA-04-1514-01	56.5	Deceased	45	III
TCGA-04-1530-01	118.99	Deceased	68	III
TCGA-04-1536-01	29.07	Deceased	60	IV
TCGA-04-1542-01	84.13	Deceased	52	III
TCGA-04-1648-01	28.61	Deceased	57	III
TCGA-04-1651-01	36.2	Deceased	53	III
TCGA-04-1655-01	45.34	Deceased	49	III
TCGA-09-0364-01	29.14	Deceased	80	II
TCGA-09-0366-01	57.72	Deceased	55	III
TCGA-09-0367-01	17.97	Deceased	67	III
TCGA-09-0369-01	35.55	Deceased	56	III
TCGA-09-1662-01	89.26	Deceased	58	IV
TCGA-09-1666-01	57.56	Alive	57	III
TCGA-09-1669-01	30.49	Alive	54	III
TCGA-09-1670-01	17.97	Alive	57	III
TCGA-09-1673-01	3.02	Alive	50	IV
TCGA-09-2045-01	35.12	Deceased	50	IV
TCGA-09-2048-01	4.53	Deceased	63	III
TCGA-09-2051-01	63.04	Alive	42	III
TCGA-09-2054-01	20.93	Deceased	58	III
TCGA-10-0927-01	81.8	Deceased	65	III
TCGA-10-0928-01	18.5	Deceased	71	III
TCGA-10-0931-01	32.85	Deceased	44	III
TCGA-10-0933-01	14.65	Deceased	77	III
TCGA-10-0936-01	36.89	Deceased	69	III
TCGA-10-0937-01	19.97	Deceased	44	III
TCGA-10-0938-01	20.89	Deceased	80	III
TCGA-13-0714-01	6.21	Deceased	55	IV
TCGA-13-0720-01	44.51	Deceased	48	III
TCGA-13-0724-01	2.73	Deceased	72	IV
TCGA-13-0725-01	12.39	Deceased	44	III
TCGA-13-0726-01	31.18	Deceased	55	III
TCGA-13-0727-01	15.18	Deceased	71	III
TCGA-13-0730-01	17.81	Deceased	71	III
TCGA-13-0762-01	111.7	Alive	65	III
TCGA-13-0766-01	56.67	Deceased	42	III
TCGA-13-0768-01	58.61	Deceased	73	III
TCGA-13-0795-01	20.34	Deceased	66	III
TCGA-13-0797-01	69.68	Alive	49	III
TCGA-13-0800-01	87.42	Alive	52	III
TCGA-13-0804-01	35.25	Deceased	73	III
TCGA-13-0883-01	68.89	Deceased	61	III
TCGA-13-0885-01	111.3	Alive	70	III
TCGA-13-0886-01	153.25	Alive	67	III
TCGA-13-0887-01	66.62	Deceased	42	III
TCGA-13-0888-01	92.35	Deceased	78	III
TCGA-13-0891-01	102.76	Deceased	73	IV
TCGA-13-0897-01	71.68	Deceased	54	III
TCGA-13-0901-01	19.35	Alive	41	III
TCGA-13-0906-01	118.89	Alive	50	III
TCGA-13-0911-01	44.51	Deceased	55	IV
TCGA-13-0916-01	58.64	Alive	49	III
TCGA-13-0920-01	48.75	Deceased	65	III
TCGA-13-0923-01	83.67	Alive	74	III
TCGA-13-0924-01	85.87	Alive	45	IV
TCGA-13-1403-01	77.04	Deceased	48	III
TCGA-13-1404-01	81.11	Alive	48	III
TCGA-13-1405-01	28.52	Deceased	49	IV
TCGA-13-1407-01	83.25	Alive	51	III
TCGA-13-1408-01	55.19	Deceased	59	III
TCGA-13-1409-01	57.23	Deceased	73	III
TCGA-13-1410-01	80.95	Alive	57	IV
TCGA-13-1411-01	17.44	Deceased	81	III
TCGA-13-1477-01	54.6	Deceased	49	IV
TCGA-13-1483-01	29.4	Deceased	61	III
TCGA-13-1485-01	20.66	Deceased	48	IV
TCGA-13-1487-01	22.37	Deceased	74	IV
TCGA-13-1488-01	70.76	Deceased	59	IV
TCGA-13-1489-01	83.87	Deceased	70	III
TCGA-13-1492-01	125.46	Deceased	66	III
TCGA-13-1495-01	90.31	Deceased	60	III
TCGA-13-1496-01	4.24	Deceased	65	III
TCGA-13-1497-01	127.17	Alive	47	III
TCGA-13-1498-01	66.1	Deceased	73	III
TCGA-13-1499-01	114.98	Alive	56	III
TCGA-13-1501-01	43.17	Deceased	50	IV
TCGA-13-1505-01	65.64	Alive	63	III
TCGA-13-1506-01	34.13	Deceased	45	III
TCGA-13-1507-01	65.47	Deceased	77	III
TCGA-13-1509-01	80.09	Alive	64	IV
TCGA-13-1510-01	44.65	Deceased	62	III
TCGA-13-1511-01	54.2	Deceased	52	IV
TCGA-13-1512-01	14.52	Alive	49	III
TCGA-13-2060-01	77.83	Alive	51	IV
TCGA-13-A5FT-01	70.4	Alive	67	III
TCGA-20-0987-01	23.03	Deceased	61	III
TCGA-20-0991-01	26.18	Alive	78	II
TCGA-20-1682-01	27.5	Alive	56	III
TCGA-20-1683-01	25.36	Alive	65	III
TCGA-20-1686-01	2.92	Alive	75	III
TCGA-20-1687-01	2.66	Alive	46	IV
TCGA-23-1022-01	49.64	Deceased	67	III
TCGA-23-1023-01	40.51	Alive	65	III
TCGA-23-1024-01	15.37	Alive	52	IV
TCGA-23-1027-01	32.06	Deceased	48	III
TCGA-23-1028-01	49.38	Alive	43	III
TCGA-23-1030-01	29.11	Alive	64	III
TCGA-23-1109-01	51.31	Deceased	62	III
TCGA-23-1110-01	54.47	Alive	42	III
TCGA-23-1111-01	3.22	Alive	63	III
TCGA-23-1113-01	31.18	Deceased	48	IV
TCGA-23-1116-01	19.45	Deceased	83	III
TCGA-23-1118-01	85.94	Alive	45	III
TCGA-23-1119-01	129.86	Alive	64	III
TCGA-23-1120-01	4.27	Alive	60	III
TCGA-23-1122-01	39.06	Deceased	53	III
TCGA-23-1123-01	33.44	Deceased	59	III
TCGA-23-2077-01	115.8	Alive	45	III
TCGA-23-2078-01	87.42	Alive	66	III
TCGA-23-2084-01	49.8	Deceased	45	IV
TCGA-24-0966-01	7.62	Alive	78	III
TCGA-24-0979-01	41.52	Deceased	53	IV
TCGA-24-0982-01	22.31	Deceased	77	III
TCGA-24-1103-01	54.07	Deceased	50	III
TCGA-24-1104-01	63.5	Deceased	56	IV
TCGA-24-1105-01	47.37	Deceased	36	III
TCGA-24-1413-01	6.31	Alive	51	III
TCGA-24-1416-01	6.37	Alive	34	IV
TCGA-24-1417-01	7.82	Alive	54	IV
TCGA-24-1418-01	7.98	Alive	68	III
TCGA-24-1419-01	7.85	Alive	62	III
TCGA-24-1423-01	6.24	Alive	61	III
TCGA-24-1424-01	6.01	Alive	67	III
TCGA-24-1425-01	5.95	Alive	45	III
TCGA-24-1426-01	5.35	Alive	43	III
TCGA-24-1427-01	4.83	Alive	58	III
TCGA-24-1428-01	17.38	Alive	50	III
TCGA-24-1430-01	28.35	Deceased	68	III
TCGA-24-1431-01	18.63	Deceased	67	III
TCGA-24-1434-01	18.66	Deceased	59	III
TCGA-24-1435-01	43.5	Deceased	57	III
TCGA-24-1464-01	12.45	Deceased	70	III
TCGA-24-1467-01	105.91	Deceased	51	III
TCGA-24-1469-01	9.1	Alive	71	III
TCGA-24-1470-01	3.45	Alive	54	III
TCGA-24-1471-01	1.18	Alive	60	III
TCGA-24-1474-01	22.21	Deceased	57	III
TCGA-24-1544-01	26.94	Deceased	71	III
TCGA-24-1546-01	64.22	Deceased	46	III
TCGA-24-1549-01	56.54	Deceased	58	III
TCGA-24-1550-01	41.03	Deceased	49	III
TCGA-24-1551-01	51.87	Deceased	53	III
TCGA-24-1552-01	41.36	Deceased	77	III
TCGA-24-1553-01	58.05	Deceased	53	III
TCGA-24-1557-01	39.85	Deceased	49	III
TCGA-24-1558-01	19.51	Deceased	73	III
TCGA-24-1560-01	44.05	Deceased	51	III
TCGA-24-1562-01	45.47	Deceased	67	III
TCGA-24-1563-01	47.67	Deceased	66	III
TCGA-24-1565-01	10.25	Deceased	74	III
TCGA-24-1567-01	17.21	Deceased	54	III
TCGA-24-1603-01	90.08	Deceased	53	III
TCGA-24-1604-01	88.3	Deceased	66	III
TCGA-24-1616-01	38.21	Deceased	56	III
TCGA-24-1842-01	8.31	Alive	49	III
TCGA-24-1843-01	3.48	Alive	66	III
TCGA-24-1844-01	3.71	Alive	64	III
TCGA-24-1845-01	3.81	Alive	42	III
TCGA-24-1846-01	4.37	Alive	45	III
TCGA-24-1847-01	11.27	Alive	45	IV
TCGA-24-1850-01	5.52	Alive	72	III
TCGA-24-1923-01	22.67	Deceased	51	III
TCGA-24-1924-01	30.19	Deceased	65	III
TCGA-24-1928-01	11.04	Deceased	77	III
TCGA-24-1930-01	81.04	Deceased	53	III
TCGA-24-2020-01	151.91	Deceased	67	III
TCGA-24-2023-01	44.81	Deceased	54	III
TCGA-24-2024-01	58.11	Deceased	72	III
TCGA-24-2026-01	34.79	Deceased	79	III
TCGA-24-2027-01	109.63	Deceased	51	IV
TCGA-24-2033-01	18.46	Deceased	87	III
TCGA-24-2035-01	28.15	Deceased	65	III
TCGA-24-2036-01	63.96	Deceased	50	III
TCGA-24-2038-01	44.48	Deceased	68	III
TCGA-24-2254-01	57.03	Deceased	66	III
TCGA-24-2267-01	47.5	Deceased	58	II
TCGA-24-2271-01	31.6	Deceased	55	III
TCGA-24-2280-01	70.4	Alive	74	III
TCGA-24-2281-01	44.58	Alive	68	II
TCGA-24-2289-01	67.31	Deceased	68	IV
TCGA-24-2290-01	36.2	Deceased	56	III
TCGA-24-2297-01	55.81	Deceased	56	III
TCGA-24-2298-01	53.22	Deceased	55	III
TCGA-25-1312-01	1.02	Deceased	69	IV
TCGA-25-1313-01	26.94	Deceased	62	IV
TCGA-25-1315-01	52	Deceased	50	III
TCGA-25-1316-01	42.02	Deceased	55	III
TCGA-25-1317-01	2	Deceased	66	III
TCGA-25-1318-01	34.95	Deceased	54	III
TCGA-25-1319-01	64.95	Deceased	73	III
TCGA-25-1320-01	37.94	Deceased	65	III
TCGA-25-1321-01	33.94	Deceased	65	III
TCGA-25-1322-01	2.99	Deceased	62	IV
TCGA-25-1323-01	12.98	Deceased	72	III
TCGA-25-1326-01	41.03	Deceased	61	III
TCGA-25-1328-01	66	Deceased	38	III
TCGA-25-1329-01	15.01	Deceased	76	III
TCGA-25-1623-01	18.56	Deceased	71	IV
TCGA-25-1626-01	17.02	Deceased	65	III
TCGA-25-1627-01	12.94	Deceased	73	III
TCGA-25-1628-01	20.6	Deceased	67	III
TCGA-25-1630-01	38.17	Deceased	73	III
TCGA-25-1632-01	59.1	Deceased	68	IV
TCGA-25-1633-01	62.12	Deceased	64	III
TCGA-25-1634-01	35.84	Deceased	75	III
TCGA-25-1635-01	52	Deceased	71	III
TCGA-25-1870-01	14.95	Deceased	59	III
TCGA-25-1877-01	23.98	Deceased	81	III
TCGA-25-2042-01	13.01	Deceased	60	III
TCGA-25-2391-01	49.01	Deceased	57	III
TCGA-25-2392-01	1.02	Deceased	75	IV
TCGA-25-2393-01	38.01	Deceased	81	III
TCGA-25-2396-01	3.02	Deceased	71	III
TCGA-25-2398-01	44.97	Deceased	71	III
TCGA-25-2399-01	19.97	Deceased	80	III
TCGA-25-2400-01	41.98	Deceased	76	III
TCGA-25-2401-01	2.96	Deceased	64	III
TCGA-25-2404-01	29.01	Deceased	38	III
TCGA-25-2409-01	26.97	Deceased	71	IV
TCGA-29-1688-01	78.84	Deceased	39	III
TCGA-29-1690-01	47.57	Deceased	66	III
TCGA-29-1691-01	48.29	Deceased	51	III
TCGA-29-1693-01	101.71	Alive	72	III
TCGA-29-1694-01	38.99	Deceased	45	III
TCGA-29-1695-01	40.37	Deceased	62	III
TCGA-29-1696-01	33.9	Deceased	43	III
TCGA-29-1697-01	31.18	Deceased	62	III
TCGA-29-1701-01	16.92	Deceased	56	III
TCGA-29-1703-01	59.63	Deceased	56	III
TCGA-29-1705-01	18.23	Deceased	47	III
TCGA-29-1710-01	31.24	Deceased	54	III
TCGA-29-1711-01	34.59	Alive	45	III
TCGA-29-1761-01	17.35	Deceased	80	III
TCGA-29-1762-01	86.53	Deceased	59	IV
TCGA-29-1763-01	66.75	Alive	43	II
TCGA-29-1766-01	39.39	Deceased	74	III
TCGA-29-1768-01	31.27	Deceased	50	IV
TCGA-29-1769-01	22.96	Alive	40	III
TCGA-29-1770-01	24.34	Alive	54	III
TCGA-29-1774-01	17.31	Alive	82	III
TCGA-29-1776-01	11.83	Alive	63	III
TCGA-29-1777-01	12.29	Alive	47	III
TCGA-29-1778-01	14.91	Alive	77	III
TCGA-29-1781-01	8.38	Alive	69	III
TCGA-29-1783-01	7.23	Alive	58	III
TCGA-29-1784-01	5.35	Alive	55	III
TCGA-29-1785-01	36.27	Deceased	55	III
TCGA-29-2414-01	86.1	Deceased	75	III
TCGA-29-2425-01	64.95	Alive	60	III
TCGA-29-2427-01	62.42	Alive	60	III
TCGA-29-2428-01	45.07	Alive	58	III
TCGA-29-A5NZ-01	35.74	Deceased	66	III
TCGA-30-1714-01	38.04	Deceased	68	IV
TCGA-30-1718-01	51.87	Deceased	44	III
TCGA-30-1853-01	36.24	Deceased	58	III
TCGA-30-1860-01	44.88	Deceased	58	III
TCGA-30-1861-01	34.76	Deceased	74	III
TCGA-30-1862-01	6.11	Deceased	65	IV
TCGA-30-1866-01	36.6	Deceased	61	IV
TCGA-30-1891-01	30.03	Deceased	61	III
TCGA-30-1892-01	48.75	Deceased	52	III
TCGA-31-1944-01	45.53	Alive	47	III
TCGA-31-1946-01	30.16	Alive	30	III
TCGA-31-1950-01	18.76	Alive	76	III
TCGA-31-1951-01	22.47	Alive	58	III
TCGA-31-1953-01	6.7	Alive	52	III
TCGA-31-1956-01	44.09	Alive	60	III
TCGA-31-1959-01	2.2	Alive	49	IV
TCGA-36-1568-01	28.75	Alive	52	III
TCGA-36-1569-01	29.07	Alive	52	III
TCGA-36-1570-01	21.52	Alive	49	III
TCGA-36-1571-01	22.83	Deceased	53	III
TCGA-36-1574-01	22.54	Alive	48	III
TCGA-36-1576-01	30.06	Alive	76	III
TCGA-36-1577-01	25.72	Alive	43	II
TCGA-36-1580-01	24.21	Deceased	82	III
TCGA-36-1581-01	24.67	Alive	63	II
TCGA-57-1582-01	24.01	Deceased	50	III
TCGA-57-1583-01	11.37	Deceased	57	III
TCGA-57-1584-01	21.12	Alive	47	III
TCGA-57-1585-01	1.74	Deceased	57	III
TCGA-57-1586-01	22.31	Alive	66	III
TCGA-57-1993-01	25.07	Alive	56	III
TCGA-59-2348-01	180.06	Alive	59	III
TCGA-59-2350-01	22.31	Deceased	44	IV
TCGA-59-2351-01	116.03	Alive	51	III
TCGA-59-2352-01	9.4	Deceased	78	III
TCGA-59-2354-01	34.36	Deceased	63	III
TCGA-59-2355-01	2.14	Deceased	58	IV
TCGA-59-2363-01	5.42	Alive	40	III
TCGA-59-A5PD-01	20.5	Deceased	55	I
TCGA-5X-AA5U-01	11.86	Alive	61	II
TCGA-61-1721-01	11.1	Alive	38	IV
TCGA-61-1724-01	20.93	Deceased	47	III
TCGA-61-1725-01	31.41	Alive	40	III
TCGA-61-1728-01	27.86	Alive	59	IV
TCGA-61-1733-01	31.77	Alive	71	III
TCGA-61-1737-01	44.81	Alive	42	IV
TCGA-61-1738-01	35.78	Deceased	60	III
TCGA-61-1741-01	33.64	Deceased	76	III
TCGA-61-1900-01	5.78	Alive	51	III
TCGA-61-1907-01	31.27	Alive	63	III
TCGA-61-1910-01	37.02	Alive	56	II
TCGA-61-1911-01	42.48	Alive	55	II
TCGA-61-1914-01	56.57	Alive	65	III
TCGA-61-1918-01	15.74	Deceased	45	IV
TCGA-61-1919-01	38.14	Deceased	58	III
TCGA-61-1995-01	2	Alive	43	III
TCGA-61-1998-01	5.52	Alive	48	III
TCGA-61-2000-01	14.49	Alive	67	III
TCGA-61-2002-01	17.97	Alive	46	III
TCGA-61-2003-01	4.01	Alive	53	III
TCGA-61-2008-01	30.62	Alive	40	II
TCGA-61-2009-01	39.82	Alive	65	III
TCGA-61-2012-01	30.62	Alive	81	II
TCGA-61-2088-01	4.76	Alive	51	III
TCGA-61-2092-01	51.68	Alive	57	III
TCGA-61-2097-01	60.58	Alive	71	II
TCGA-61-2098-01	65.47	Alive	62	III
TCGA-61-2101-01	55.45	Deceased	55	III
TCGA-61-2102-01	6.47	Deceased	74	III
TCGA-61-2104-01	76.81	Alive	53	II
TCGA-61-2109-01	20.66	Deceased	40	III
TCGA-61-2110-01	44.48	Deceased	56	III
TCGA-61-2111-01	125.66	Alive	61	IV
TCGA-61-2113-01	22.21	Deceased	53	II
TCGA-OY-A56Q-01	18.92	Alive	78	II
TCGA-WR-A838-01	9.99	Deceased	72	III

## Sheet: Table S3
Supplementary Table 3. Detail clinical information of each patient with OC in OV-AU dataset from ICGC database.
Donor_ID	Project_Code	Vital_Status	Tumour_Stage	Survival_Time (Days)	Age
DO46597	OV-AU	Deceased	III	393	60
DO46591	OV-AU	Deceased	III	195	58
DO46593	OV-AU	Deceased	IV	937	49
DO46588	OV-AU	Deceased	III	438	74
DO46586	OV-AU	Deceased	III	1019	55
DO46581	OV-AU	Deceased	III	408	66
DO46576	OV-AU	Alive	III	133	75
DO46571	OV-AU	Deceased	III	243	61
DO46566	OV-AU	Deceased	III	673	78
DO46568	OV-AU	Deceased	III	320	66
DO46560	OV-AU	Deceased	IV	286	45
DO46561	OV-AU	Deceased	III	195	52
DO46556	OV-AU	Alive	III	2826	69
DO46551	OV-AU	Deceased	III	1055	58
DO46546	OV-AU	Deceased	III	1889	73
DO46542	OV-AU	Deceased	III	1147	55
DO46538	OV-AU	Deceased	III	1527	57
DO46533	OV-AU	Alive	III	3667	46
DO46528	OV-AU	Alive	III	6139	56
DO46523	OV-AU	Alive	IV	1873	52
DO46518	OV-AU	Alive	III	2960	62
DO46513	OV-AU	Deceased	IV	1883	54
DO46503	OV-AU	Alive	III	950	71
DO46508	OV-AU	Deceased	III	2101	50
DO46498	OV-AU	Alive	III	1618	62
DO46493	OV-AU	Alive	IV	839	62
DO46488	OV-AU	Deceased	III	1421	57
DO46483	OV-AU	Alive	IV	916	68
DO46478	OV-AU	Deceased	III	1049	52
DO46473	OV-AU	Deceased	III	1918	46
DO46468	OV-AU	Alive	III	2776	67
DO46463	OV-AU	Deceased	III	2451	49
DO46458	OV-AU	Alive	IV	3787	67
DO46453	OV-AU	Deceased	III	3294	66
DO46448	OV-AU	Deceased	III	654	45
DO46443	OV-AU	Deceased	III	2464	59
DO46438	OV-AU	Alive	IV	2227	55
DO46436	OV-AU	Alive	III	3193	58
DO46432	OV-AU	Alive	III	2218	56
DO46428	OV-AU	Alive	IV	2644	59
DO46424	OV-AU	Deceased	III	2341	47
DO46420	OV-AU	Deceased	III	1380	65
DO46416	OV-AU	Deceased	III	1972	54
DO46412	OV-AU	Deceased	III	597	64
DO46408	OV-AU	Deceased	III	489	56
DO46402	OV-AU	Deceased	III	511	77
DO46404	OV-AU	Deceased	III	690	55
DO46400	OV-AU	Deceased	III	719	70
DO46611	OV-AU	Deceased	III	734	52
DO46606	OV-AU	Alive	III	804	73
DO46602	OV-AU	Deceased	III	205	74
DO46376	OV-AU	Deceased	III	1430	58
DO46378	OV-AU	Alive	III	843	59
DO46372	OV-AU	Deceased	III	1326	39
DO46374	OV-AU	Deceased	III	1409	69
DO46380	OV-AU	Deceased	III	1423	51
DO46368	OV-AU	Deceased	III	2879	57
DO46364	OV-AU	Deceased	III	806	45
DO46366	OV-AU	Deceased	III	2054	65
DO46360	OV-AU	Deceased	IV	1759	58
DO46362	OV-AU	Deceased	III	1639	61
DO46370	OV-AU	Deceased	III	1727	54
DO46358	OV-AU	Deceased	III	423	60
DO46354	OV-AU	Deceased	III	843	73
DO46356	OV-AU	Deceased	III	911	68
DO46350	OV-AU	Deceased	III	886	66
DO46352	OV-AU	Deceased	III	677	60
DO46346	OV-AU	Deceased	III	1187	54
DO46348	OV-AU	Deceased	IV	287	58
DO46342	OV-AU	Deceased	III	1398	67
DO46344	OV-AU	Deceased	III	642	46
DO46340	OV-AU	Deceased	III	616	62
DO46336	OV-AU	Deceased	IV	664	70
DO46338	OV-AU	Deceased	III	596	59
DO46331	OV-AU	Deceased	III	612	72
DO46332	OV-AU	Deceased	III	689	56
DO46333	OV-AU	Deceased	III	359	58
DO46334	OV-AU	Deceased	III	496	77
DO46330	OV-AU	Deceased	III	684	60
DO46328	OV-AU	Deceased	III	972	52
DO46329	OV-AU	Deceased	III	1699	52
DO46325	OV-AU	Deceased	III	477	54
DO46326	OV-AU	Deceased	III	701	51
DO46327	OV-AU	Deceased	III	184	54
DO46398	OV-AU	Alive	III	437	66
DO46394	OV-AU	Deceased	IV	1039	61
DO46396	OV-AU	Deceased	III	583	64
DO46386	OV-AU	Deceased	III	1162	49
DO46388	OV-AU	Deceased	III	413	74
DO46382	OV-AU	Deceased	IV	311	62
DO46384	OV-AU	Deceased	III	614	55
DO46390	OV-AU	Deceased	III	374	65
DO46392	OV-AU	Deceased	III	628	48

## Sheet: Table S4
Supplementary Table 4. ncRNA related to OC.
ncRNA	connection	pvalue
LINC00222	2	0.00141037
NKAPP1	2	0.0158764
SNORA64	2	0.0453208
VSIG10	2	0.013918
SNORD56B	2	0.00118637
SNORA65	2	0.0435564
CNIH3	2	0.0104369
ATP6V0CP3	2	0.00223515
LINC00313	2	0.0129936
C1QTNF6	2	0.0179818
TSSC2	2	0.0179818
LINC00240	2	0.0214167
ERC1	2	0.0104369
SNHG11	2	0.0352671
MIR99AHG	2	0.0121054
LINC00114	2	0.00688223
SNORA71E	2	0.0265149
LOC389247	2	0.0202347
LOC643770	2	0.0226357
PPARGC1A	2	0.00223515
SNORA50C	2	0.0453208
LOC339807	2	0.00965612
DMGDH	2	0.0251849
LINC00319	2	0.0112532
LOC339593	2	0.000402265
SNORA33	2	0.0489542
GRK4	2	0.0226357
Note: ncRNA, non-coding RNA; OC, ovarian cancer.

## Sheet: Table S5
Supplementary Table 5. TFs related to OC.
TF	connection	pvalue
NFKB1	8	0.0463647
RELA	8	0.0433846
IRF1	5	5.3e-05
CIITA	4	5.94e-05
STAT1	4	0.00600039
MYC	3	0.0447134
USF1	3	0.0118311
EGR2	2	0.000128357
HIVEP2	2	3.14e-05
HSF1	2	0.00678362
MYCN	2	0.0210917
NFATC1	2	8.63e-05
NFATC2	2	5.44e-05
PLAG1	2	1.58e-05
SMAD3	2	0.00799992
USF2	2	0.0270645
WT1	2	0.0414278
Note: TF, Transcription factor; OC, ovarian cancer.

## Sheet: Table S6
Supplementary Table 6. Univariate and multivariate cox regression analyses of the characteristics, TME score and risk score in OC.
Characteristics	Univariate analysis		Multivariate analysis
	HR (95%CI)	P-value	HR (95%CI)	P-value
Age (30~87)	1.018 (1.005-1.031)	0.007	1.016 (1.003-1.029)	0.015
Stage (III–IV/I–II)	1.998 (0.821-4.864)	0.127	/	/
Grade (G3/G2)	1.166 (0.771-1.764)	0.466	/	/
TME score	0.919 (0.808-1.044)	0.195	/	/
Risk score	2.670 (2.036-3.500)	0	2.660 (2.023-3.498)	0
Notes: TME, Tumor microenvironment; OC, Ovarian cancer; HR, Hazard ratio; CI, Confidence interval.

## Sheet: Table S7
Supplementary Table 7. Primers of genes in Real-time PCR analysis.
Gene	Species	Primer Sequence
CD163	Human	Forward: 5’-CCAGAAGGAACTTGTAGCCACAG-3’
		Reverse: 5’-CAGGCACCAAGCGTTTTGAGCT-3’
CD206	Human	Forward: 5’-AGCCAACACCAGCTCCTCAAGA-3’
		Reverse: 5’-CAAAACGCTCGCGCATTGTCCA-3’
IL-10	Human	Forward: 5’-TCTCCGAGATGCCTTCAGCAGA-3’
		Reverse: 5’-TCAGACAAGGCTTGGCAACCCA-3’
TGFβ	Human	Forward: 5’-TACCTGAACCCGTGTTGCTCTC-3’
		Reverse: 5’-GTTGCTGAGGTATCGCCAGGAA-3’
ARG1	Human	Forward: 5’-TCATCTGGGTGGATGCTCACAC-3’
		Reverse: 5’-GAGAATCCTGGCACATCGGGAA-3’
PD-L1	Human	Forward: 5’-TGGCATTTGCTGAACGCATTT-3’
		Reverse: 5’-TGCAGCCAGGTCTAATTGTTTT-3’
PD-L2	Human	Forward: 5’-ACCCTGGAATGCAACTTTGAC-3’
		Reverse: 5’-AAGTGGCTCTTTCACGGTGTG-3’
CD47	Human	Forward: 5’-AGAAGGTGAAACGATCATCGAGC-3’
		Reverse: 5’-CTCATCCATACCACCGGATCT-3’
LAG3	Human	Forward: 5’-GCCTCCGACTGGGTCATTTT-3’
		Reverse: 5’-CTTTCCGCTAAGTGGTGATGG-3’
ICOS	Human	Forward: 5’-CAGGAGAAATCAATGGTTCTGCC-3’
		Reverse: 5’-CCTTTTGTCTTAGTGAGATCGCA-3’
TIM3	Human	Forward: 5’-CTGCTGCTACTACTTACAAGGTC-3’
		Reverse: 5’-GCAGGGCAGATAGGCATTCT-3’
